# Supplementary material for: Integrated metabolomic and transcriptomic profiling reveals lipid dysregulation and potential biomarkers in interstitial lung disease
Source: Front Immunol. 2026 Jun 16;17:1840447. doi: 10.3389/fimmu.2026.1840447 (PMC13314440; doi:10.3389/fimmu.2026.1840447)
Supplement: Supplementary Table 1 — The 345 differentially expressed genes between ILD and normal lung tissue. [file Table1.xls]

id	logFC	AveExpr	t	P.Value	adj.P.Val	B	Sig
MGC22776	-2.203055911	1.978928744	-5.422071251	7.83E-07	0.00027311	5.662538253	Down
IL1RL1	-1.750798538	1.856016246	-3.443302653	0.000971344	0.031984864	-0.886679693	Down
CD36	-1.74698732	2.788611342	-4.764184932	9.86E-06	0.001568172	3.315121943	Down
AF119865	-1.736782674	1.566155511	-4.217393703	7.23E-05	0.005957589	1.479006985	Down
ABCA3	-1.700827673	2.337338546	-5.51068761	5.51E-07	0.000212956	5.988092987	Down
GDDR	-1.658207044	2.268675806	-4.050421157	0.000129735	0.008881931	0.943501381	Down
SFTPD	-1.653381567	3.776304439	-3.629788785	0.000533799	0.021465054	-0.34536363	Down
I_940608	-1.63531229	1.772602694	-4.641336469	1.56E-05	0.002087857	2.892442584	Down
FCN3	-1.436731902	3.009333311	-3.711255956	0.000408634	0.018455904	-0.102868778	Down
EMP2	-1.433969051	1.820636577	-5.137721516	2.38E-06	0.000604968	4.631945038	Down
SLC39A8	-1.41007283	0.512868392	-3.518228573	0.000765373	0.027368734	-0.671543002	Down
GRASP	-1.402597556	3.463357327	-5.073916698	3.04E-06	0.000738987	4.403866162	Down
BC022055	-1.386547645	0.066591845	-5.07461914	3.03E-06	0.000738987	4.40637042	Down
HHIP	-1.378489174	0.632121198	-5.969486634	8.72E-08	6.99E-05	7.702035688	Down
PGC	-1.363425115	1.60120901	-3.543188152	0.00070649	0.025774388	-0.599168135	Down
AL834529	-1.318461636	2.157912632	-3.260542587	0.00171488	0.046773203	-1.397683485	Down
BC029040	-1.246881638	1.691141356	-4.2680771	6.04E-05	0.005336087	1.644039957	Down
CLECSF9	-1.241601857	1.751199759	-4.303554947	5.33E-05	0.004800195	1.760227737	Down
RODH	-1.237276629	1.459926206	-3.713019975	0.000406261	0.018452743	-0.097578681	Down
EDG1	-1.236181485	3.541709192	-3.809487745	0.000294774	0.015256293	0.194205961	Down
PNMT	-1.224078627	0.298327713	-6.004973865	7.55E-08	6.70E-05	7.836366388	Down
PRX	-1.215042547	2.313923944	-5.824280253	1.57E-07	9.18E-05	7.154838814	Down
ZNF145	-1.197326556	2.079816731	-3.748969043	0.00036068	0.017182048	0.010586998	Down
SFTPA1	-1.167428266	1.810010885	-4.255239694	6.33E-05	0.005473495	1.602132801	Down
GGTLA4	-1.136208132	1.264522926	-3.917185884	0.00020494	0.011837672	0.525601614	Down
CACNA2D2	-1.134659367	1.557286831	-4.219623456	7.18E-05	0.005957589	1.486243596	Down
AOC3	-1.133495636	3.665408998	-3.902698837	0.000215279	0.012204115	0.480684728	Down
FZD5	-1.131211297	0.191545952	-5.884016668	1.23E-07	8.45E-05	7.379458997	Down
LOH3CR2A	-1.129079315	1.34730586	-4.770680947	9.62E-06	0.001554916	3.337623804	Down
S69688	-1.121739407	1.561018552	-4.086681716	0.000114395	0.008214112	1.058702779	Down
RAIN	-1.117428923	0.174289254	-5.806825222	1.69E-07	9.35E-05	7.089338844	Down
MGC17299	-1.110025429	3.932863938	-3.386892005	0.001159914	0.035899267	-1.046515751	Down
FLJ25270	-1.104004555	0.476295709	-5.989086199	8.05E-08	6.70E-05	7.77619833	Down
AK096403	-1.100249183	1.309861561	-3.469139248	0.000895017	0.030254372	-0.812857246	Down
I_962436	-1.091088325	1.921780411	-5.43624486	7.40E-07	0.000268832	5.714476412	Down
SDPR	-1.080219943	1.957383494	-4.638238011	1.58E-05	0.00209155	2.881853506	Down
LOC51159	-1.077033031	1.21584437	-5.483911898	6.13E-07	0.000232646	5.889519974	Down
CRTAC1	-1.068366563	1.351385705	-5.991630181	7.97E-08	6.70E-05	7.78582958	Down
SLC6A4	-1.06472777	1.149591329	-3.342889901	0.001330461	0.039646279	-1.169895707	Down
ITLN2	-1.047437087	1.021244682	-4.887267868	6.20E-06	0.001190012	3.743965909	Down
TFPI	-1.046939708	1.431979707	-6.01499326	7.24E-08	6.70E-05	7.874333924	Down
I_1152595	-1.044105447	0.973840655	-5.810870746	1.66E-07	9.35E-05	7.104514174	Down
SEC14L4	-1.043270218	1.402554442	-4.048026761	0.000130815	0.008927604	0.93591604	Down
I_3554404	-1.041523042	1.197579271	-4.069065872	0.000121616	0.008459904	1.002659435	Down
EDNRB	-1.036772261	0.274802704	-5.305215889	1.24E-06	0.000388421	5.236322625	Down
GFOD1	-1.034727687	1.522090831	-7.810737745	3.93E-11	4.25E-07	14.85986233	Down
CHI3L2	-1.032975686	0.156983893	-4.321149971	5.00E-05	0.004566124	1.818051229	Down
ACADL	-1.016344536	0.429956814	-5.563465889	4.47E-07	0.000193957	6.182900398	Down
AI057588	-1.014161015	0.084515489	-5.19806886	1.88E-06	0.000521787	4.848776458	Down
BF337308	-1.004716826	3.313806653	-3.880915193	0.000231772	0.012905001	0.413341624	Down
FLJ12604	-1.000049509	0.617154424	-4.197139121	7.77E-05	0.006239482	1.41337248	Down
SLIT2	-0.995479022	3.673605613	-3.673462813	0.000462753	0.019784988	-0.215807697	Down
FLJ11127	-0.984257525	0.892427248	-5.215142212	1.76E-06	0.000494629	4.910313504	Down
I_3571867	-0.983830539	1.754389786	-3.951908443	0.000182063	0.010880536	0.633680477	Down
THC1471435	-0.983495504	1.049413802	-3.395941718	0.001127498	0.035096808	-1.020999129	Down
I_958668	-0.980777583	3.082499481	-4.413084752	3.59E-05	0.003631556	2.12230681	Down
I_957056	-0.980064851	0.045217317	-4.653158046	1.49E-05	0.002028868	2.932876113	Down
I_1100530	-0.971559738	1.737162493	-3.670254012	0.00046765	0.019822096	-0.225361464	Down
AF037219	-0.96887757	0.563109936	-5.175885965	2.05E-06	0.000540954	4.768948575	Down
VIPR1	-0.965325776	1.195675171	-4.33031028	4.84E-05	0.00453202	1.848207549	Down
THC1434044	-0.96503302	1.907276309	-4.397573184	3.80E-05	0.003753203	2.070724614	Down
KCNMB4	-0.951170963	0.095981865	-4.007941685	0.000150229	0.009789305	0.809332527	Down
THC1419225	-0.950490688	1.063333601	-3.880568523	0.000232044	0.012905001	0.412271829	Down
THC1482374	-0.948520551	0.576413699	-5.944481347	9.65E-08	7.20E-05	7.607520361	Down
TCF21	-0.947696802	2.305554551	-3.940539637	0.000189269	0.011187574	0.598228176	Down
FLJ32334	-0.942826727	4.35170059	-3.830609433	0.000274612	0.014561182	0.258736031	Down
MGC11242	-0.940444374	1.426100957	-4.520395267	2.43E-05	0.00293863	2.481832123	Down
BC014948	-0.939868738	0.461832813	-3.603459531	0.000581522	0.022827279	-0.42296591	Down
ID1	-0.938159666	0.334668641	-5.239630268	1.60E-06	0.00046789	4.998720102	Down
DAPK2	-0.936572867	1.210253915	-4.879682471	6.38E-06	0.001190012	3.717387381	Down
THC1546920	-0.933879963	1.58017033	-4.128981915	9.87E-05	0.007414404	1.193866072	Down
THC1489340	-0.926466691	0.715404916	-4.739457474	1.08E-05	0.001659217	3.229604327	Down
RHOBTB2	-0.92525276	1.643224739	-5.183915242	1.99E-06	0.000537476	4.797826472	Down
BX100997	-0.920690174	0.597795618	-4.081817717	0.000116346	0.008279725	1.043213881	Down
NFKBIA	-0.918836234	1.851176708	-3.674505133	0.000461173	0.019756473	-0.212703141	Down
THC1497209	-0.911814039	0.78841949	-3.903730702	0.000214527	0.012204115	0.483880563	Down
TAL1	-0.911440589	0.464031611	-5.572629771	4.31E-07	0.000193957	6.216792247	Down
CTNNBIP1	-0.90240795	0.399389735	-5.547854227	4.76E-07	0.000197864	6.125207627	Down
AGRP	-0.899820375	1.451890163	-3.99023356	0.000159661	0.010112057	0.75365725	Down
FZD4	-0.892592812	1.21167958	-4.142622311	9.41E-05	0.007168285	1.237627349	Down
EGFL7	-0.886640743	1.18706432	-4.102418666	0.000108295	0.007988931	1.108890898	Down
A_32_BS100947	-0.885144204	0.764917791	-4.457905171	3.05E-05	0.003428422	2.27190613	Down
AB051437	-0.884760946	2.303982584	-3.780831857	0.0003244	0.01622617	0.107024553	Down
CLDN18	-0.883896619	1.420321124	-3.570110348	0.000647807	0.024288826	-0.520710937	Down
PREX1	-0.882496036	1.507967093	-4.616855686	1.71E-05	0.002222738	2.80887689	Down
HYAL2	-0.882475775	1.34303485	-4.036453527	0.000136157	0.009164739	0.899290794	Down
ACVRL1	-0.876022865	0.655763082	-4.283910433	5.71E-05	0.00508512	1.695825926	Down
AK097472	-0.872217905	1.266362324	-3.778660092	0.000326758	0.016288206	0.100434592	Down
EFCBP1	-0.871140316	0.134303696	-7.044850817	1.01E-09	3.11E-06	11.85059376	Down
IMAP1	-0.865627531	4.091243358	-4.017216105	0.000145505	0.009552795	0.838551848	Down
ANKRD1	-0.865594224	0.380439098	-5.162874685	2.16E-06	0.000562078	4.72219239	Down
PLA2G1B	-0.859714617	0.905337508	-4.602656692	1.80E-05	0.002328325	2.760511839	Down
AK027240	-0.855218242	0.131666818	-3.540911306	0.000711678	0.025919943	-0.60578478	Down
MPP3	-0.85475875	0.636774781	-5.705864764	2.53E-07	0.000133492	6.711722059	Down
CLDN5	-0.85408523	3.234627241	-4.43886095	3.27E-05	0.003539473	2.20824139	Down
AB029025	-0.853446286	2.519198185	-3.505479462	0.000797217	0.02804389	-0.708375772	Down
PTPRB	-0.852322104	1.805091962	-3.780496307	0.000324763	0.01622617	0.106006208	Down
AK054626	-0.851702282	0.646711116	-4.79224192	8.87E-06	0.001499719	3.412416422	Down
AK025682	-0.851661527	0.78051343	-4.91146318	5.66E-06	0.001154461	3.828872389	Down
TIMP3	-0.851285584	1.7510294	-3.697561589	0.000427507	0.018759991	-0.143880382	Down
TACC2	-0.848659126	0.970294631	-4.394305729	3.84E-05	0.003780465	2.059871677	Down
AL832329	-0.845920951	2.219408849	-3.995189356	0.000156966	0.010046732	0.769223325	Down
ABCC8	-0.845724711	0.836002174	-4.899342381	5.92E-06	0.001185359	3.786313582	Down
CA4	-0.844039393	1.134854795	-5.093394176	2.82E-06	0.000701356	4.473360656	Down
IAN4L1	-0.843201356	2.60564168	-4.16167503	8.80E-05	0.006784609	1.298894561	Down
IRF5	-0.841378192	0.761180279	-3.933900116	0.000193604	0.011381576	0.577552943	Down
I_3555325	-0.841198144	0.085999786	-6.145769625	4.25E-08	4.83E-05	8.371482512	Down
I_958657	-0.830303503	3.102713971	-3.472554476	0.000885363	0.030003286	-0.803070262	Down
KIAA0514	-0.829003506	1.598662452	-4.578920594	1.96E-05	0.002455493	2.679832458	Down
RGC32	-0.824337283	4.543329082	-3.886633916	0.000227329	0.012708096	0.430997824	Down
I_961690	-0.822713712	0.69502252	-3.593278642	0.000601041	0.023095773	-0.452870815	Down
THC1419051	-0.819464728	0.872124642	-4.320358696	5.01E-05	0.004566124	1.815447977	Down
ANXA3	-0.816288656	0.642032477	-3.536445375	0.000721959	0.026206145	-0.618754589	Down
AF131852	-0.807928217	1.675408618	-3.601219185	0.000585765	0.022874425	-0.429551503	Down
I_1002343	-0.806660423	2.496718223	-3.274215128	0.001644547	0.045610832	-1.360146522	Down
I_966769	-0.804780749	1.655783915	-4.411288799	3.62E-05	0.003638214	2.116329473	Down
THC1540504	-0.800736096	0.560458862	-5.33651621	1.10E-06	0.000353847	5.350131931	Down
XM_066590	-0.799219767	1.190275707	-3.800952776	0.000303316	0.015476252	0.168195239	Down
SCAPIN1	-0.798609487	1.200877847	-5.025949873	3.65E-06	0.000850233	4.233220864	Down
TGFBR3	-0.798066398	0.494686668	-4.899779621	5.91E-06	0.001185359	3.787847978	Down
FLJ21458	-0.795911484	0.651430914	-3.492117334	0.000831937	0.028889462	-0.746880635	Down
BC018766	-0.781262765	0.493625472	-4.732007681	1.11E-05	0.001694041	3.203882699	Down
AF026219	-0.77802372	2.088098797	-3.571659603	0.000644575	0.0242096	-0.516183777	Down
GPR4	-0.77602949	1.325574822	-3.732595398	0.0003808	0.017758043	-0.038763528	Down
PIP5K1B	-0.774852133	0.881188318	-4.688441137	1.31E-05	0.001899146	3.053863275	Down
STXBP6	-0.774686353	0.486862077	-4.295455816	5.48E-05	0.00490018	1.733655719	Down
I_963210	-0.770578453	2.080671451	-3.393854012	0.001134899	0.035276446	-1.026889904	Down
RDH-E2	-0.76375299	0.99576128	-3.514965699	0.000773406	0.027564858	-0.680978353	Down
THC1511501	-0.76319824	0.872984187	-3.612643701	0.000564432	0.02236432	-0.395939818	Down
I_3567536	-0.760951454	0.242731068	-7.696557273	6.39E-11	4.61E-07	14.41029828	Down
AK095727	-0.757730784	1.688564069	-3.71160655	0.000408161	0.018455904	-0.101817518	Down
AB051444	-0.753405533	0.466818089	-5.876532054	1.27E-07	8.45E-05	7.351277055	Down
I_936457	-0.751094273	0.369922034	-5.229734261	1.66E-06	0.00047979	4.962973161	Down
THC1422164	-0.749560259	1.169297818	-5.535475524	5.00E-07	0.000200145	6.079503415	Down
CYP3A4	-0.744384505	0.944945018	-3.911014185	0.000209285	0.012009759	0.506453611	Down
AK056673	-0.743525654	1.480679981	-3.407200282	0.001088362	0.034473822	-0.9891874	Down
ARRB1	-0.742710239	0.285090619	-5.557749903	4.57E-07	0.000193957	6.161770324	Down
AMOTL2	-0.742305592	0.55857184	-4.326000263	4.91E-05	0.004566124	1.834014251	Down
I_1953281	-0.737772607	1.002037339	-4.593615552	1.86E-05	0.002350941	2.729755507	Down
BC008064	-0.736379158	1.586935168	-4.18193414	8.20E-05	0.006448291	1.364221562	Down
THC1416599	-0.735812332	1.191140061	-3.312693131	0.001460886	0.042139746	-1.253899709	Down
BC035217	-0.734406042	1.711601766	-4.625795125	1.65E-05	0.00216464	2.83936576	Down
PRKCZ	-0.734046358	1.59500702	-3.487044753	0.00084549	0.029172759	-0.761471391	Down
MYO1C	-0.732072054	0.613215501	-4.962459125	4.66E-06	0.001018102	4.008459808	Down
AB018333	-0.732013949	2.165431297	-3.851344383	0.000256108	0.013826717	0.322305969	Down
SH3BP5	-0.730215647	0.369803682	-5.849041658	1.42E-07	8.54E-05	7.247860866	Down
AL713660	-0.724027771	1.672787661	-3.962435584	0.000175626	0.010733026	0.666564529	Down
A_32_BS217271	-0.715544139	0.543414867	-3.682607854	0.000449064	0.019459605	-0.188549239	Down
D87445	-0.711200787	1.176635392	-3.337635474	0.001352338	0.040103834	-1.184552098	Down
EGLN2	-0.709415989	0.231854918	-5.626198988	3.48E-07	0.000175104	6.41530415	Down
BF951611	-0.708725809	1.21202518	-3.682169697	0.000449711	0.019459605	-0.18985627	Down
GRCC9	-0.706585159	0.541661338	-6.403936712	1.47E-08	2.64E-05	9.360749439	Down
MUC15	-0.705723119	0.686681182	-3.701485984	0.000422015	0.018594435	-0.132137894	Down
BC035034	-0.703031034	0.072307159	-4.824381469	7.86E-06	0.00138295	3.524206122	Down
BC033226	-0.70211815	1.320524435	-3.719690188	0.000397408	0.018284401	-0.077560532	Down
AK025142	-0.699925194	1.023560962	-3.286654373	0.001582923	0.044416275	-1.325896778	Down
KIAA1280	-0.69846308	1.621610591	-4.482722776	2.79E-05	0.003262537	2.355090713	Down
CBFA2T3	-0.698345296	0.058837395	-4.811829475	8.24E-06	0.001415357	3.480504389	Down
AL833082	-0.697284762	0.942256669	-3.37534072	0.001202571	0.037060428	-1.079015849	Down
BC012782	-0.692586391	1.10085108	-5.035570769	3.52E-06	0.000828348	4.267390594	Down
F3	-0.685342181	1.294030503	-3.435618259	0.000995208	0.032474091	-0.908561865	Down
AK026099	-0.680216654	0.776483167	-5.05866086	3.22E-06	0.000774925	4.349515283	Down
FLJ20674	-0.680088365	0.310907461	-4.249097304	6.46E-05	0.005571879	1.582106703	Down
CaMKIINalpha	-0.674415459	0.485918038	-3.269321086	0.001669405	0.046007535	-1.373595833	Down
ROBO4	-0.669144082	1.803599742	-3.409079194	0.001081957	0.034422139	-0.983871207	Down
AK023572	-0.667922032	1.258679389	-3.660414322	0.000482976	0.020056159	-0.254623218	Down
GNA11	-0.667740613	0.536943031	-5.865892309	1.33E-07	8.45E-05	7.311233804	Down
THC1511927	-0.657654284	0.819187673	-5.586633785	4.08E-07	0.000187598	6.268622924	Down
RASGRP2	-0.656623077	2.20436749	-4.881154603	6.35E-06	0.001190012	3.722544084	Down
RCP	-0.655667011	0.985294307	-4.224136993	7.06E-05	0.005922018	1.500898921	Down
THC1574967	-0.655573986	1.039407695	-3.602217767	0.00058387	0.022841663	-0.426616471	Down
FLJ30973	-0.65365072	0.403703241	-4.710202366	1.21E-05	0.001787302	3.128711063	Down
AF086388	-0.652685099	0.934749799	-4.334900112	4.76E-05	0.004477468	1.863330976	Down
ENST00000327562	-0.645859604	0.258723792	-5.190325063	1.94E-06	0.000530907	4.820893286	Down
RPS6KA2	-0.64550176	1.895141446	-4.354315041	4.44E-05	0.004231325	1.927401482	Down
AK023591	-0.644255351	0.425373193	-3.308682081	0.00147909	0.042438493	-1.265016873	Down
L02922	-0.641661582	1.777718832	-4.102205529	0.000108376	0.007988931	1.108210395	Down
L79989	-0.64137123	1.053242043	-3.856527758	0.000251673	0.013645826	0.338231432	Down
NM_017650	-0.64073579	0.654953302	-3.638601704	0.000518675	0.021131842	-0.319304022	Down
BX111520	-0.640151323	0.816792572	-3.501948964	0.000806255	0.02826988	-0.718559259	Down
I_1941190	-0.63954173	0.606429454	-4.220659177	7.15E-05	0.005957589	1.489605753	Down
MKNK2	-0.638867962	0.607049522	-5.955454351	9.23E-08	7.13E-05	7.648982086	Down
SPTBN1	-0.638373483	1.021961435	-4.783763977	9.16E-06	0.001536227	3.382987908	Down
ADRB2	-0.638213434	1.393740179	-3.593891947	0.000599848	0.023090934	-0.451070938	Down
C20orf160	-0.636728067	0.415274308	-3.448146306	0.000956581	0.03159493	-0.872869304	Down
THC1419620	-0.63495727	0.473805116	-3.31522549	0.001449502	0.04192317	-1.246875955	Down
AB014555	-0.62976388	0.642733298	-4.987618706	4.23E-06	0.000943955	4.097372624	Down
BC009009	-0.628963958	0.896198182	-4.812946289	8.21E-06	0.001415357	3.484390545	Down
I_932133	-0.627692093	0.823264594	-4.099633327	0.000109352	0.007988931	1.099999549	Down
FGD4	-0.625928621	1.573996745	-4.002565582	0.000153034	0.009882818	0.792413837	Down
FLJ10324	-0.624498574	0.52652927	-3.799448945	0.000304845	0.015481263	0.163616128	Down
U97075	-0.623935835	0.361811282	-4.42978666	3.38E-05	0.003577001	2.177957894	Down
FUT3	-0.621764433	1.198095841	-3.576061494	0.000635475	0.023950979	-0.503313505	Down
C1orf21	-0.618507688	0.299978394	-4.685554348	1.32E-05	0.001906851	3.043947145	Down
P2RY1	-0.618457123	0.628623201	-4.425233931	3.44E-05	0.00357793	2.162776793	Down
I_1000486	-0.617611712	1.701880508	-3.241370992	0.001818269	0.04832485	-1.450125516	Down
PIK3R1	-0.615771063	0.967151293	-3.493296738	0.000828816	0.028866199	-0.743486099	Down
AB037816	-0.615721022	0.917869298	-3.836638445	0.000269104	0.014410384	0.277197437	Down
TBX3	-0.614783409	0.361914145	-4.042099684	0.000133525	0.009055436	0.917150986	Down
DKFZP434D146	-0.612491985	0.811473027	-4.958244114	4.73E-06	0.001020189	3.993584083	Down
THC1517623	-0.611753284	0.402036235	-4.002916301	0.00015285	0.009882818	0.793517131	Down
CKLFSF8	-0.611042179	1.465029476	-3.369405232	0.001225061	0.03748652	-1.09568503	Down
BOMB	-0.608555692	0.128002302	-3.967508522	0.000172602	0.010608188	0.682430366	Down
AK025603	-0.608334728	0.583475474	-3.399024962	0.00111665	0.034909829	-1.012294623	Down
CEBPE	-0.603152398	1.475510981	-3.398008364	0.001120216	0.034970769	-1.015165264	Down
TST	-0.601207038	0.348318183	-3.292157823	0.001556357	0.043898595	-1.310713872	Down
A_32_BS64263	-0.600918477	0.537053422	-3.869377527	0.000240991	0.013226219	0.377769756	Down
TTN	-0.600440649	0.558192875	-6.229016539	3.02E-08	3.84E-05	8.689399468	Down
PCAF	-0.600096107	0.381123716	-4.917216106	5.53E-06	0.001151236	3.849089215	Down
THC1428979	-0.599628876	0.338366367	-4.749760296	1.04E-05	0.001607904	3.26520922	Down
D86982	-0.598642091	0.46018541	-4.401384006	3.75E-05	0.003718894	2.083387934	Down
ADAMTS8	-0.598286052	0.694161497	-3.602969653	0.000582447	0.022827279	-0.424406163	Down
I_1201825	-0.597181516	1.40048207	-4.23188306	6.87E-05	0.00582962	1.526071182	Down
HRASLS3	-0.5947589	1.273843228	-4.076006328	0.00011872	0.008365482	1.024722597	Down
I_1109590	-0.592896005	0.513192255	-3.976158433	0.000167562	0.010421643	0.709512201	Down
AL832747	-0.59107255	0.966145838	-3.732540261	0.00038087	0.017758043	-0.038929474	Down
BTEB1	-0.589227855	1.14038217	-3.254868131	0.001744891	0.047304482	-1.413228825	Down
X61615	-0.586932457	0.614617464	-3.510646778	0.000784162	0.02771987	-0.693458247	Down
EYA2	0.585283281	0.699252059	3.739778371	0.000371845	0.017556617	-0.01713125	Up
KCNE4	0.588565324	0.112936989	4.65054465	1.51E-05	0.002035814	2.92393299	Up
THC1544780	0.591797275	0.316502545	4.262490731	6.16E-05	0.005370628	1.625794663	Up
FAT	0.591810796	0.084849649	6.208528434	3.28E-08	3.94E-05	8.611056271	Up
BC031698	0.594903739	0.157257186	3.59494668	0.000597801	0.023054886	-0.447975105	Up
SELP	0.597933156	1.455818854	3.297095488	0.001532879	0.043588692	-1.297076267	Up
AK074062	0.606107581	0.293528943	3.71621969	0.000401991	0.018363253	-0.087978879	Up
AK075210	0.606185884	0.545552393	3.623021188	0.000545696	0.021781543	-0.365346524	Up
FN1	0.608831413	0.064499227	3.698716124	0.000425884	0.01872677	-0.140426661	Up
IL1RN	0.612330155	0.555173161	4.343273966	4.62E-05	0.004363977	1.890945701	Up
DJ465N24.2.1	0.614581465	0.387858315	3.472257458	0.000886199	0.030003286	-0.80392169	Up
M59227	0.622801711	0.847385382	3.877670538	0.00023433	0.012998715	0.403331245	Up
TNFSF14	0.623584785	0.745505755	4.53597783	2.30E-05	0.002791277	2.534420147	Up
FLJ25461	0.630112227	0.461947271	3.591917611	0.000603697	0.023119757	-0.456864321	Up
THC1457323	0.630623951	0.676172119	4.914090988	5.60E-06	0.001153886	3.838105625	Up
DPYSL3	0.633135302	0.823295325	5.178603144	2.03E-06	0.000540954	4.778719017	Up
ENST00000308603	0.637246445	0.100812982	5.910779939	1.11E-07	7.98E-05	7.480319442	Up
NM_025190	0.639063112	1.015325345	4.138757963	9.54E-05	0.007240468	1.225221064	Up
AF115546	0.643757985	0.65022786	4.161739933	8.80E-05	0.006784609	1.299103551	Up
THC1592831	0.647827251	2.270209686	3.401988914	0.001106315	0.03473732	-1.003921649	Up
I_934243	0.64980083	0.411968504	4.187892858	8.03E-05	0.006337435	1.383471082	Up
ECM2	0.651252597	0.957511538	3.895526297	0.000220581	0.012427237	0.458484994	Up
THC1494566	0.658099426	0.337555776	4.92932292	5.29E-06	0.00112103	3.891670405	Up
SNK	0.660036166	0.19840505	4.021771127	0.000143237	0.009447541	0.852917633	Up
MGC24103	0.669544231	0.275002187	4.21701686	7.24E-05	0.005957589	1.477784165	Up
AK023401	0.672956114	0.227141638	3.462013632	0.000915481	0.030672712	-0.833255502	Up
M65062	0.674319812	0.79865743	3.757342993	0.000350787	0.016939558	0.03588066	Up
BC042849	0.681830918	1.28050522	3.774948243	0.000330826	0.016415327	0.089177097	Up
TMEPAI	0.689865152	1.12025595	4.422578428	3.47E-05	0.00357793	2.153925912	Up
DKFZp564I1922	0.69185985	0.630542132	4.798341766	8.67E-06	0.001477278	3.43360567	Up
HTRA3	0.695456431	1.225941325	4.230211265	6.91E-05	0.005841329	1.520636133	Up
I_966076	0.699355817	0.616661482	4.086004009	0.000114665	0.008214112	1.056544031	Up
COL6A3	0.701078231	1.361875077	3.268046556	0.001675937	0.046109757	-1.377095978	Up
FLJ23403	0.702689823	0.39955283	4.417207288	3.54E-05	0.00361156	2.136032554	Up
STEAP2	0.708776207	1.14034941	3.669834751	0.000468294	0.019822096	-0.226609347	Up
FOXC1	0.720101184	0.113094407	3.751878721	0.000357213	0.017065486	0.019371567	Up
MGC9726	0.723358538	1.052779398	5.559816003	4.53E-07	0.000193957	6.169407109	Up
A_32_BS235274	0.729739845	0.795965459	3.719182932	0.000398075	0.018284401	-0.0790837	Up
FLRT2	0.729946377	0.09454895	5.601254965	3.84E-07	0.000182934	6.322786481	Up
BDKRB2	0.744203534	1.041504196	3.761928893	0.000345479	0.016795723	0.049747996	Up
ENST00000333859	0.747334695	1.555040351	3.658547008	0.000485938	0.020139447	-0.260170432	Up
COL5A1	0.760659406	0.305962147	3.692391784	0.000434845	0.019004928	-0.159336818	Up
AK027173	0.768155983	0.681546234	3.669833526	0.000468296	0.019822096	-0.226612992	Up
BC017997	0.770042623	1.611075565	4.49406597	2.68E-05	0.003181971	2.39319333	Up
U28831	0.771920472	0.354280114	5.79546158	1.76E-07	9.54E-05	7.046730049	Up
THC1469536	0.77212559	0.554826442	3.345936134	0.001317931	0.039327075	-1.16139119	Up
IFITM1	0.775306849	0.510569061	4.10086741	0.000108882	0.007988931	1.10393854	Up
ZNF436	0.786055159	0.118632814	6.063167112	5.95E-08	5.85E-05	8.057130012	Up
LOC150759	0.795521486	0.479686781	5.471273164	6.44E-07	0.000240366	5.843052603	Up
AK096575	0.79706299	1.483028262	4.57584489	1.98E-05	0.002466646	2.669393864	Up
THC1464002	0.798196954	1.877865456	3.787350206	0.000317421	0.016044583	0.126818401	Up
FLJ23221	0.801876191	1.780564689	3.99749081	0.000155729	0.009997138	0.776456181	Up
AB075833	0.807181011	1.911440107	3.993519714	0.000157869	0.010074739	0.763977686	Up
THC1497425	0.821456389	0.194146341	4.404815761	3.70E-05	0.003690006	2.094796746	Up
BC011645	0.821506048	2.945295224	4.088334776	0.000113739	0.008202099	1.06396929	Up
AK002179	0.826716192	1.638881027	3.226888072	0.001900221	0.049892212	-1.489592701	Up
ALP	0.827851645	2.403730567	3.335826397	0.001359948	0.040148869	-1.189594423	Up
I_957168	0.841375937	0.733865176	3.976022234	0.00016764	0.010421643	0.709085496	Up
NNMT	0.855212056	1.612623102	3.285491089	0.001588592	0.044517623	-1.329103697	Up
TMPRSS4	0.855714282	0.217228997	3.434265169	0.000999467	0.032514978	-0.912411399	Up
AF251079	0.863869866	1.306439329	4.414382698	3.58E-05	0.00363152	2.126627494	Up
COL16A1	0.866208309	1.469711113	3.598575256	0.00059081	0.022988446	-0.437319894	Up
BC036789	0.867337694	1.181667471	4.759263272	1.00E-05	0.001585691	3.298083509	Up
ITGBL1	0.873061356	1.425610823	4.073683267	0.000119682	0.008365482	1.017335259	Up
ABCC3	0.877944638	0.638419375	5.288696609	1.32E-06	0.000408429	5.176364987	Up
I_929549	0.894124548	0.995488877	3.370851555	0.001219545	0.037423583	-1.091625104	Up
BC018706	0.906594466	0.946414245	3.370259253	0.001221801	0.037439715	-1.093287885	Up
TNFAIP6	0.923491376	0.905721043	4.663702373	1.43E-05	0.002001397	2.968984879	Up
PDGFRL	0.925101994	0.44798424	4.886285427	6.22E-06	0.001190012	3.74052244	Up
LGALS7	0.9264487	1.14211786	3.338812544	0.001347408	0.040040967	-1.181270278	Up
I_960852	0.929186998	0.867510454	4.695758705	1.27E-05	0.001860615	3.079012802	Up
BF	0.933099781	0.406264313	4.322295962	4.98E-05	0.004566124	1.821821948	Up
CCL2	0.939394817	1.476712454	3.462138356	0.000915119	0.030672712	-0.832898711	Up
BC006322	0.954090255	1.154238083	3.273812837	0.001646578	0.045610832	-1.361252606	Up
AK001019	0.955705785	1.393782048	4.17065055	8.53E-05	0.006685089	1.327813927	Up
IL13RA2	0.95605571	0.954714002	4.385450084	3.97E-05	0.003868003	2.03047967	Up
I_929156	0.957713123	1.800465666	3.634512273	0.000525641	0.021335312	-0.331401641	Up
GEM	0.962469359	0.848982933	4.625657357	1.65E-05	0.00216464	2.838895662	Up
MMP11	0.963145307	0.181508181	4.779056715	9.32E-06	0.001539733	3.366659011	Up
A_32_BS226656	0.963146426	1.038857938	3.366519635	0.001236138	0.037718758	-1.103781399	Up
AK024399	0.971061814	0.945923066	5.407036392	8.30E-07	0.00028519	5.607500193	Up
URB	0.975314381	0.173004105	4.039916942	0.000134537	0.009095531	0.910244642	Up
GLI	0.993022397	0.300924712	6.242454631	2.85E-08	3.84E-05	8.740819104	Up
U09770	0.999628287	1.560775743	4.483915283	2.78E-05	0.003262537	2.359094017	Up
PTGIS	1.007239752	2.034256093	3.449367017	0.000952894	0.031569551	-0.869386636	Up
SERPINF1	1.012925296	0.518384862	4.922914675	5.42E-06	0.001137519	3.869125791	Up
MGP	1.013793209	2.841397708	4.392028887	3.88E-05	0.003794403	2.052311701	Up
COL6A1	1.033910776	1.041737951	4.160322787	8.84E-05	0.006784609	1.294540761	Up
COL5A2	1.038597595	0.933411853	4.562241429	2.09E-05	0.002578324	2.623268904	Up
ACTG2	1.049684653	3.484456995	4.218368337	7.21E-05	0.005957589	1.482169863	Up
ENST00000317094	1.050274382	0.306118121	5.00879579	3.90E-06	0.000898309	4.172368205	Up
AB033040	1.054722561	0.970980754	3.440526344	0.000979903	0.03216876	-0.894589487	Up
S40832	1.068966792	1.137673158	4.853389671	7.05E-06	0.001270597	3.625409865	Up
THC1485477	1.071579382	1.9347436	4.422411808	3.47E-05	0.00357793	2.153370661	Up
EFA6R	1.07670297	0.223801557	5.155070576	2.22E-06	0.000572428	4.694172001	Up
CLDN1	1.081075409	0.943347148	3.675637652	0.000459462	0.019756473	-0.209329265	Up
CCL13	1.097265684	2.440211798	3.709190137	0.000411429	0.018467555	-0.109061839	Up
CH25H	1.111754368	1.474398182	4.456952909	3.06E-05	0.003428422	2.268719237	Up
U40870	1.114614156	1.784512572	4.013091891	0.000147588	0.00964625	0.825553312	Up
FAP	1.124918932	0.323358273	4.998520592	4.06E-06	0.000921269	4.135962289	Up
FBLN2	1.128316073	0.816661271	5.27832589	1.38E-06	0.000419331	5.138762115	Up
TDO2	1.144057403	1.064185478	3.759908051	0.000347809	0.016855492	0.043635804	Up
THC1422362	1.15665803	0.3813292	6.644186446	5.40E-09	1.30E-05	10.28926757	Up
AY049781	1.1671991	0.364110185	6.269749512	2.55E-08	3.68E-05	8.8453434	Up
VCAM1	1.178027826	0.349853692	5.612801642	3.67E-07	0.000180528	6.365595529	Up
AK055725	1.188301254	1.26587757	4.751407883	1.03E-05	0.001607904	3.270906529	Up
BC037285	1.191172922	2.186445857	4.699403339	1.26E-05	0.001848024	3.091546223	Up
M37484	1.196400472	2.345259372	3.621482323	0.000548437	0.021850612	-0.369886888	Up
PRSS11	1.196930204	0.426034517	6.746171337	3.53E-09	9.54E-06	10.68534245	Up
BC008099	1.227685408	0.957879432	4.885080621	6.25E-06	0.001190012	3.736300018	Up
COL17A1	1.228808029	1.439804434	4.512929739	2.50E-05	0.003003175	2.456671258	Up
AK095554	1.250177619	2.13500514	3.516821611	0.000768827	0.027446881	-0.675612293	Up
U19495	1.285060793	2.289534126	4.131412551	9.79E-05	0.007402231	1.20165783	Up
LUM	1.294462067	0.561908897	3.663025398	0.000478863	0.019999481	-0.24686336	Up
AF311912	1.312899906	0.437753941	6.300942867	2.24E-08	3.47E-05	8.964930227	Up
CILP	1.376150568	2.024519969	3.281633759	0.001607529	0.044816089	-1.339731641	Up
AW975183	1.616058936	0.434191788	6.571956962	7.30E-09	1.49E-05	10.00940862	Up
PRG4	1.619549042	2.43924864	4.028441988	0.000139978	0.009297829	0.873974285	Up
Y11709	1.622315565	1.061946093	5.04800684	3.36E-06	0.000798423	4.31160151	Up
COL1A2	1.66703738	2.202396398	5.13150297	2.43E-06	0.000612481	4.609662283	Up
SULF1	1.72803035	0.92678405	6.563527755	7.56E-09	1.49E-05	9.976786591	Up
COMP	1.794266897	1.72243761	7.616093954	8.99E-11	4.86E-07	14.09356691	Up
COL1A1	1.948207111	2.065427744	6.354174254	1.80E-08	3.00E-05	9.16932416	Up
COL3A1	1.972256535	3.973506721	5.871868853	1.30E-07	8.45E-05	7.33372413	Up
S100A2	2.046260604	2.51881411	4.026483229	0.000140927	0.009323609	0.86778924	Up
MMP7	2.675820405	3.863615896	4.771739172	9.58E-06	0.001554916	3.341290854	Up
CXCL14	3.25653054	2.055671436	7.878300846	2.95E-11	4.25E-07	15.12590033	Up
